# Supplementary material for: Tfap2a and 2b act downstream of Ptf1a to promote amacrine cell differentiation during retinogenesis
Source: Mol Brain. 2015 May 13;8:28. doi: 10.1186/s13041-015-0118-x (PMC4429372; doi:10.1186/s13041-015-0118-x)
Supplement: Additional file 1: Table S1. — List of genes differentially expressed between E14.5 wild type and Ptf1a mutant retinas. [file 13041_2015_118_MOESM1_ESM.xlsx]

## Sheet: Ptf1agene_exp_diff.txt
gene	sample_1	sample_2	value_1	value_2	log2(fold_change)	p_value
Prdm13	Pwt	Pmut	7.82384	0.0596773	-7.03455	0.0008
Krt73	Pwt	Pmut	8.29475	0.129453	-6.0017	0.00255
Pmfbp1	Pwt	Pmut	3.06239	0.134308	-4.51104	5e-05
Ptf1a	Pwt	Pmut	9.7367	0.481556	-4.33766	5e-05
P2rx1	Pwt	Pmut	1.38987	0.0759215	-4.1943	0.04575
Rnu12	Pwt	Pmut	35011.8	2121.11	-4.04495	5e-05
Tfap2b	Pwt	Pmut	5.79607	0.434011	-3.73927	5e-05
Mir1949	Pwt	Pmut	9763.06	792.071	-3.62363	0.00355
Vtn	Pwt	Pmut	6.06254	0.531707	-3.51122	5e-05
Snhg9	Pwt	Pmut	618.131	63.3039	-3.28755	0.0022
Rprl2	Pwt	Pmut	13119.1	1492.15	-3.1362	5e-05
4933430I17Rik	Pwt	Pmut	2.76291	0.335523	-3.04171	5e-05
Slc1a6	Pwt	Pmut	3.28396	0.459292	-2.83795	5e-05
St18	Pwt	Pmut	8.74375	1.24882	-2.80769	5e-05
Myl7	Pwt	Pmut	2.45574	0.527853	-2.21795	0.0352
Nrxn3	Pwt	Pmut	29.8371	6.57668	-2.18168	5e-05
2310015B20Rik	Pwt	Pmut	5.64373	1.30345	-2.11431	0.04035
Xkrx	Pwt	Pmut	18.0018	4.24221	-2.08525	5e-05
Mt2	Pwt	Pmut	3.28315	0.78614	-2.06222	0.03375
Ly6g5b	Pwt	Pmut	1.91903	0.463917	-2.04844	0.01145
Chodl	Pwt	Pmut	3.01257	0.74085	-2.02374	5e-05
Tfap2a	Pwt	Pmut	1.59891	0.397148	-2.00934	5e-05
Rpl13a,Rps11	Pwt	Pmut	150523	37764	-1.9949	5e-05
Hist1h2ao	Pwt	Pmut	22.6473	5.75474	-1.97652	5e-05
Scarna6	Pwt	Pmut	790.888	201.093	-1.97561	0.0023
1110008F13Rik	Pwt	Pmut	20.8051	5.29612	-1.97393	5e-05
Dux	Pwt	Pmut	2.14845	0.55174	-1.96124	5e-05
Cadm3	Pwt	Pmut	761.391	196.563	-1.95365	0.00405
Cldn5	Pwt	Pmut	5.89378	1.52296	-1.95231	5e-05
Nell1	Pwt	Pmut	1.71026	0.473787	-1.85191	5e-05
Dusp15	Pwt	Pmut	2.56671	0.746387	-1.78193	0.04095
Psg23	Pwt	Pmut	1.47386	0.428756	-1.78137	0.0006
Gm4981	Pwt	Pmut	1.50292	0.44692	-1.74968	0.00135
Hist1h2ae	Pwt	Pmut	772.207	230.34	-1.74522	5e-05
4933438K21Rik	Pwt	Pmut	1.36532	0.409431	-1.73755	0.00415
1700063D05Rik	Pwt	Pmut	5.81765	1.75478	-1.72915	0.00245
Terc	Pwt	Pmut	663.433	200.605	-1.7256	5e-05
Hist1h2ah	Pwt	Pmut	109.999	33.377	-1.72056	5e-05
C130036L24Rik	Pwt	Pmut	1.9115	0.597844	-1.67686	0.0041
Gm14204	Pwt	Pmut	1.72732	0.548082	-1.65607	0.00045
1700025E21Rik	Pwt	Pmut	1.82097	0.590018	-1.62588	0.00235
1700091H14Rik	Pwt	Pmut	2.46005	0.802607	-1.61592	0.0013
Rnu11	Pwt	Pmut	11577.8	3792.02	-1.61032	0.00375
Actc1	Pwt	Pmut	5.32049	1.74392	-1.60923	0.00015
Nupr1	Pwt	Pmut	8.08364	2.68107	-1.5922	0.00135
Camk2n2	Pwt	Pmut	2.31584	0.770478	-1.58771	0.01405
Bfsp2	Pwt	Pmut	1.41055	0.486484	-1.53579	0.0058
Gng8	Pwt	Pmut	42.4827	15.0112	-1.50084	0.011
Ncapd2	Pwt	Pmut	477.08	171.311	-1.47761	5e-05
Dlx3	Pwt	Pmut	1.48265	0.538913	-1.46005	0.0004
Hist4h4	Pwt	Pmut	538.585	196.539	-1.45436	5e-05
Acta1	Pwt	Pmut	4.37074	1.6175	-1.43411	5e-05
Sec61g	Pwt	Pmut	944.919	352.337	-1.42324	5e-05
1810010D01Rik	Pwt	Pmut	2.90407	1.08684	-1.41794	0.0049
Hist1h2ai	Pwt	Pmut	406.378	152.406	-1.41491	5e-05
Snord17	Pwt	Pmut	2352.08	882.404	-1.41443	0.00865
Hist1h4f	Pwt	Pmut	3498.34	1319.98	-1.40615	5e-05
Hist2h3c2	Pwt	Pmut	3.76774	1.43835	-1.38928	0.00785
Hist2h3b	Pwt	Pmut	5967.96	2296.61	-1.37773	5e-05
Htra3	Pwt	Pmut	1.12108	0.439507	-1.35094	0.0012
Tns1	Pwt	Pmut	3.37992	1.32519	-1.35079	0.0006
Apoa1	Pwt	Pmut	12.1566	4.84598	-1.32688	5e-05
Junb	Pwt	Pmut	1.3095	0.5245	-1.32	0.00445
1700026L06Rik	Pwt	Pmut	4.61553	1.85534	-1.31481	0.01035
Fam212b	Pwt	Pmut	1.75272	0.70456	-1.3148	5e-05
1810024B03Rik	Pwt	Pmut	22.3266	9.03245	-1.30557	5e-05
Rfxap	Pwt	Pmut	11.3147	4.59201	-1.301	5e-05
C1qtnf4	Pwt	Pmut	29.4416	12.1349	-1.27869	5e-05
Tbc1d19	Pwt	Pmut	54.2026	22.4351	-1.2726	0.0041
Nxph4	Pwt	Pmut	1.59665	0.663257	-1.26741	0.0047
Hist1h4d	Pwt	Pmut	37974.4	15775.2	-1.26737	5e-05
Hist1h3d	Pwt	Pmut	420.21	174.612	-1.26695	5e-05
Peli3	Pwt	Pmut	1.65812	0.689375	-1.26619	0.0016
Hist1h2ak	Pwt	Pmut	3803.73	1587.32	-1.26082	5e-05
Hist1h4c	Pwt	Pmut	8104.1	3394.58	-1.25542	5e-05
Mapk13	Pwt	Pmut	1.63611	0.689279	-1.24711	0.0091
Hist1h2af	Pwt	Pmut	67.2343	28.336	-1.24656	5e-05
Dhtkd1	Pwt	Pmut	2.69852	1.14212	-1.24046	0.00635
Camkk1	Pwt	Pmut	1.86378	0.791648	-1.2353	5e-05
Hmx1	Pwt	Pmut	41.2792	17.6171	-1.22844	5e-05
Angptl6	Pwt	Pmut	3.15421	1.34691	-1.22762	0.0004
Atf5	Pwt	Pmut	18.7008	8.01487	-1.22235	0.0221
Spsb1	Pwt	Pmut	2.02852	0.875546	-1.21217	5e-05
Hist2h3c1	Pwt	Pmut	8.62257	3.72658	-1.21026	5e-05
A330102I10Rik	Pwt	Pmut	7.38049	3.19344	-1.2086	0.00075
Tmem132c	Pwt	Pmut	5.55514	2.4274	-1.19441	5e-05
Epha10	Pwt	Pmut	1.20311	0.527933	-1.18834	0.0077
4930528D03Rik	Pwt	Pmut	2.23438	0.981177	-1.18729	0.0075
Ubald2	Pwt	Pmut	357.335	157.204	-1.18464	5e-05
BC068281	Pwt	Pmut	22.1547	9.76078	-1.18254	0.0002
Zfp518a	Pwt	Pmut	25.7397	11.3569	-1.18042	0.00145
Col26a1	Pwt	Pmut	1.8613	0.82143	-1.1801	0.00015
Hist1h4m	Pwt	Pmut	4753.26	2098.26	-1.17973	5e-05
Hist1h4a	Pwt	Pmut	1572.21	694.156	-1.17946	5e-05
Hepacam2	Pwt	Pmut	1.77008	0.783477	-1.17586	0.0015
Tmem37	Pwt	Pmut	4.81161	2.13672	-1.17112	0.0009
Lag3	Pwt	Pmut	1.80675	0.802639	-1.17057	0.00075
Prr24	Pwt	Pmut	6.3879	2.85514	-1.16178	5e-05
D630033O11Rik	Pwt	Pmut	11.09	4.97823	-1.15555	0.0022
Snord104	Pwt	Pmut	81.861	36.7657	-1.15482	5e-05
H1fx	Pwt	Pmut	26.8872	12.1098	-1.15074	0.00015
Mpp2	Pwt	Pmut	5.66344	2.55536	-1.14815	5e-05
Bahd1	Pwt	Pmut	3.93513	1.77913	-1.14524	5e-05
Hist1h2ab	Pwt	Pmut	2105.4	954.193	-1.14174	5e-05
Hist1h2ac	Pwt	Pmut	208.315	94.4767	-1.14073	5e-05
Pomc	Pwt	Pmut	4.79337	2.19483	-1.12693	0.00095
1190002F15Rik	Pwt	Pmut	227.03	104.198	-1.12356	5e-05
Map1lc3a	Pwt	Pmut	54.1146	24.9094	-1.11933	5e-05
Tbx6	Pwt	Pmut	1.695	0.781672	-1.11665	0.00445
4930431F12Rik	Pwt	Pmut	3.99769	1.84488	-1.11564	5e-05
Ttc9b	Pwt	Pmut	13.1263	6.10696	-1.10393	5e-05
Lmtk3	Pwt	Pmut	4.79442	2.23527	-1.1009	0.0016
Tmem238	Pwt	Pmut	3.8286	1.79033	-1.09659	0.00175
Mypop	Pwt	Pmut	2.13729	1.0026	-1.09203	0.00065
1700128F08Rik	Pwt	Pmut	2.77211	1.30126	-1.09107	0.0095
Cox7c	Pwt	Pmut	516.485	243.707	-1.08358	5e-05
Gm15645	Pwt	Pmut	6.7388	3.18008	-1.08343	5e-05
Sdk2	Pwt	Pmut	17.7517	8.40671	-1.07835	0.00135
2010003O02Rik	Pwt	Pmut	161.664	76.6685	-1.07629	0.035
Hist1h2bf	Pwt	Pmut	930.721	443.611	-1.06905	5e-05
Romo1	Pwt	Pmut	513.168	245.106	-1.06602	5e-05
Rbck1	Pwt	Pmut	48.5854	23.2142	-1.06551	5e-05
Ifrd1	Pwt	Pmut	65.78	31.4482	-1.06467	5e-05
Rpl38	Pwt	Pmut	7127.93	3411.06	-1.06326	5e-05
Fxyd2	Pwt	Pmut	13.2891	6.39978	-1.05415	0.002
Zfp503	Pwt	Pmut	2.27932	1.09778	-1.05401	5e-05
Gm11744	Pwt	Pmut	2.63533	1.27007	-1.05307	0.03605
Rsph3a	Pwt	Pmut	12.7981	6.1833	-1.04948	5e-05
Snrpg	Pwt	Pmut	3082.8	1490.32	-1.04862	5e-05
Snhg12,Snora16a,Snora61,Snord99	Pwt	Pmut	81.7481	39.533	-1.04813	0.00015
Gm13399	Pwt	Pmut	1.40097	0.678707	-1.04557	0.0002
Cabp1	Pwt	Pmut	4.37658	2.12925	-1.03945	0.0011
Pgbd5	Pwt	Pmut	4.87605	2.38879	-1.02943	5e-05
Lsm5	Pwt	Pmut	146.511	71.7822	-1.02931	5e-05
Ranbp10	Pwt	Pmut	13.1396	6.43854	-1.02911	0.0069
8430419L09Rik	Pwt	Pmut	16.9178	8.30369	-1.02672	0.021
0610038B21Rik	Pwt	Pmut	6.20293	3.04477	-1.02662	0.0023
Hist2h2ac	Pwt	Pmut	491.284	241.193	-1.02637	5e-05
Spink2	Pwt	Pmut	29.4773	14.4992	-1.02363	5e-05
Dok3	Pwt	Pmut	1.95562	0.962913	-1.02215	0.0072
Stard3	Pwt	Pmut	42.3464	20.8695	-1.02084	5e-05
Polr2i	Pwt	Pmut	173.878	85.7837	-1.0193	5e-05
Il1f9	Pwt	Pmut	1.96074	0.967437	-1.01916	0.00545
Vmn2r-ps129	Pwt	Pmut	1.39647	0.692386	-1.01213	0.01875
Tceal5	Pwt	Pmut	3.1273	1.55287	-1.00998	0.0098
Rgma	Pwt	Pmut	2.59823	1.29246	-1.00741	5e-05
Ninj1	Pwt	Pmut	3.72528	1.85354	-1.00707	0.00275
Vstm2l	Pwt	Pmut	8.25113	4.10635	-1.00674	5e-05
Rpl41,Zc3h10	Pwt	Pmut	17970.7	8955.17	-1.00485	0.00095
Zfp703	Pwt	Pmut	1.05125	0.526012	-0.99894	0.0012
Lsm11	Pwt	Pmut	7.11047	3.55801	-0.998875	5e-05
Sfxn4	Pwt	Pmut	19.805	9.91364	-0.998381	0.00885
Speer8-ps1	Pwt	Pmut	2.93721	1.47724	-0.991538	0.00595
Msx1as	Pwt	Pmut	1.51879	0.763985	-0.991309	0.018
Il17d	Pwt	Pmut	1.94471	0.979086	-0.99005	0.0176
1700067K01Rik	Pwt	Pmut	1.09297	0.553082	-0.982692	0.03135
6030419C18Rik	Pwt	Pmut	2.55378	1.29276	-0.982179	0.0002
Hist1h2bk	Pwt	Pmut	46.4712	23.5481	-0.980729	0.00105
Rpl27	Pwt	Pmut	1728.14	878.415	-0.976243	5e-05
2010107E04Rik	Pwt	Pmut	918.519	466.917	-0.976143	5e-05
Zfpm1	Pwt	Pmut	3.1337	1.59389	-0.975319	5e-05
Foxg1	Pwt	Pmut	1.18837	0.604685	-0.974731	0.002
Sema6b	Pwt	Pmut	2.55013	1.30757	-0.963691	0.0008
Hist1h4b	Pwt	Pmut	1329.26	683.604	-0.959386	5e-05
1500011K16Rik	Pwt	Pmut	37.2974	19.1974	-0.958161	5e-05
Plxna2	Pwt	Pmut	3.16369	1.63079	-0.956036	5e-05
Tigit	Pwt	Pmut	3.80334	1.9607	-0.955893	0.0134
Abhd16a	Pwt	Pmut	18.4244	9.52723	-0.951487	5e-05
Cep85l	Pwt	Pmut	14.3466	7.42141	-0.950943	5e-05
Lims1	Pwt	Pmut	21.0022	40.7985	0.957973	0.0003
4932443I19Rik	Pwt	Pmut	1.25579	2.4725	0.977383	0.01215
Clic3	Pwt	Pmut	0.60236	1.19226	0.984995	0.01765
Cox4i2	Pwt	Pmut	82.6916	164.17	0.989374	5e-05
Gm12070	Pwt	Pmut	1.26118	2.51353	0.994942	0.0025
Hba-x	Pwt	Pmut	56.7305	116.839	1.04232	5e-05
Vmn1r90	Pwt	Pmut	0.92381	1.94903	1.07709	0.00345
Beta-s	Pwt	Pmut	560.943	1191.23	1.08653	5e-05
Cd46	Pwt	Pmut	0.669312	1.45087	1.11616	0.0443
E130006D01Rik	Pwt	Pmut	1.70385	3.70516	1.12074	0.00995
Ccl27a	Pwt	Pmut	23.7475	52.1661	1.13534	5e-05
Hist1h2ba	Pwt	Pmut	8.46463	18.9297	1.16113	0.00585
5730405O15Rik	Pwt	Pmut	10.4353	23.9604	1.19919	0.00015
Phf16	Pwt	Pmut	13.2636	30.8302	1.21687	5e-05
Hbb-y	Pwt	Pmut	146.533	340.671	1.21716	5e-05
Gm5506	Pwt	Pmut	1.51539	3.55477	1.23006	0.0003
Prrg1	Pwt	Pmut	25.7054	60.417	1.23288	0.00235
BC056474	Pwt	Pmut	140.485	335.564	1.25617	5e-05
Tfap2d	Pwt	Pmut	11.6044	28.7337	1.30808	5e-05
Vaultrc5	Pwt	Pmut	10.8749	27.021	1.31308	0.004
A930015D03Rik	Pwt	Pmut	1.30874	3.26425	1.31857	0.03825
1700003M02Rik	Pwt	Pmut	0.76126	2.00996	1.40071	0.00025
Fhit	Pwt	Pmut	4.66911	12.7454	1.44876	5e-05
Hist1h2ao	Pwt	Pmut	2.02473	6.00526	1.5685	0.0135
Chchd2	Pwt	Pmut	16.6551	50.1785	1.59111	5e-05
Kansl2	Pwt	Pmut	26.2107	82.4286	1.65299	5e-05
Crybb1	Pwt	Pmut	26.6121	86.711	1.70413	5e-05
Sst	Pwt	Pmut	49.2303	172.177	1.80627	5e-05
Eif4a2	Pwt	Pmut	409.782	1499.68	1.87172	5e-05
Hist1h2an	Pwt	Pmut	54.637	211.919	1.95556	5e-05
Ly96	Pwt	Pmut	2.78718	10.8878	1.96584	0.00025
Crygd	Pwt	Pmut	7.82472	32.0458	2.03402	5e-05
Gje1	Pwt	Pmut	0.464246	1.93506	2.05942	0.00205
Cryaa	Pwt	Pmut	69.6503	315.846	2.18102	5e-05
Guca2b	Pwt	Pmut	1.38821	6.55251	2.23882	0.0014
Crybb3	Pwt	Pmut	35.5414	174.41	2.29491	5e-05
Grifin	Pwt	Pmut	0.802195	4.14	2.3676	0.01675
Lim2	Pwt	Pmut	2.79915	14.6123	2.38412	5e-05
Crygs	Pwt	Pmut	0.415483	2.37076	2.51249	0.02735
Cryba4	Pwt	Pmut	15.738	94.1515	2.58073	5e-05
Krtdap	Pwt	Pmut	2.08409	13.0874	2.65069	0.0034
Cryge	Pwt	Pmut	2.25432	15.9296	2.82094	5e-05
Crygb	Pwt	Pmut	7.61991	55.2796	2.8589	5e-05
Crygc	Pwt	Pmut	6.96362	61.4824	3.14226	5e-05
Cryba2	Pwt	Pmut	7.12317	66.7448	3.22806	5e-05
Crygn	Pwt	Pmut	3.78235	35.9274	3.24773	5e-05
Prap1	Pwt	Pmut	1.51517	17.3529	3.51763	5e-05
Crygf	Pwt	Pmut	12.4065	157.849	3.66938	5e-05
Cryba1	Pwt	Pmut	34.0651	542.071	3.99212	5e-05
Cryga	Pwt	Pmut	57.4497	1005.86	4.12999	5e-05
Mir31	Pwt	Pmut	0.880421	42.9792	5.6093	5e-05
Mir744	Pwt	Pmut	3.5544	269.039	6.24207	5e-05
Rhbdl1,Rhot2,Stub1,Wdr90	Pwt	Pmut	45.439	21035.2	8.85466	5e-05
Mir381,Mir487b	Pwt	Pmut	1.52076	1376.6	9.8221	5e-05
Mir713	Pwt	Pmut	1520.06	0	#NAME?	0.00135
